# Supplementary material for: Impact of Social Needs and Identity Experiences on the Burden of Illness in Patients with Multiple Myeloma: A Mixed-Methods Study
Source: Healthcare (Basel). 2024 Aug 20;12(16):1660. doi: 10.3390/healthcare12161660 (PMC11353550; doi:10.3390/healthcare12161660)
Supplement: Supplementary file 1 [file healthcare-12-01660-s001.zip]

Archive with 1 entries (1 files):
- healthcare-3097912-supplementary.pdf
